# Supplementary material for: Differential pathology and susceptibility to MBNL loss across muscles in myotonic dystrophy mouse models
Source: JCI Insight. 2025 Aug 14;10(18):e195836. doi: 10.1172/jci.insight.195836 (PMC12487862; doi:10.1172/jci.insight.195836)
Supplement: Supplemental table 1 [file jciinsight-10-195836-s099.xlsx]

## Sheet: Sheet1
Primer Name	Sequence	Experiment
qRT mAtp6v1c1 Fwd	GGATGAACTGGCTAAACTGGATG	qPCR
qRT mAtp6v1c1 Rev	CTCCTGAACTTTATCTTTGCTGTCC	qPCR
qRT mEapp Fwd	GCCTGTATGACGACATTGTGCC	qPCR
qRT mEapp Rev	CTTCTTAGCACTCCGCCGTTTC	qPCR
qRT mEif3g Fwd	GAGCAAGACAGGGAAGTATGTGC	qPCR
qRT mEif3g Rev	TGACACGGATGGTGGCATTG	qPCR
qRT mCnbp Fwd3	CTGTGGTGAGTCTGGTCATCTTGC	qPCR
qRT mCnbp Rev3	CATTGCTCTCGCTCTCTCTTGG	qPCR
qRT mCnbp Fwd4	AGCCCAAGAGAGAGCGAGAGC	qPCR
qRT mCnbp Rev4	AGTTGACTTCACTTGTCTTGCTGC	qPCR
mDmpk_qPCR_F	CTGCTCGACCTTCTCCTGG	qPCR
mDmpk_qPCR_R	CACGCCCGATCACCTTCAA	qPCR
Atp2a1 Ex22 Fwd mouse	GCTCATGGTCCTCAAGATCTCAC	Splicing
Atp2a1 Ex22 Rev mouse	GGGTCAGTGCCTCAGCTTTG	Splicing
Bin1 Ex11 Fwd mouse	GAACCTCAATGATGTCCTGGTC	Splicing
Bin1 Ex11 Rev mouse	TGGCTCATGGTTCACTCTGATC	Splicing
Cacna1s Ex29 Fwd mouse	GAGATCCTTGGAATGTGTTTGAC	Splicing
Cacna1s Ex29 Rev mouse	GGTTCAGCAGCTTGACCAGTC	Splicing
Clcn1 Ex7a Fwd mouse	TTCACATCGCCAGCATCTGTG	Splicing
Clcn1 Ex7a Rev mouse	CGGAACACAAAGGCACTGAATG	Splicing
Insr Ex11 Fwd mouse	CAGATCCTGAAGGAGCTGGAGG	Splicing
Insr Ex11 Rev mouse	GGGCACAATGGTAGAGGAGACG	Splicing
Mbnl1 Ex5 Fwd mouse	GCTGCCCAATACCAGGTCAAC	Splicing
Mbnl1 Ex5 Rev mouse	TGGTGGGAGAAATGCTGTATGC	Splicing
Nfix Ex8 Fwd mouse	GGAGAGTCCAGTAGATGATGTGTTC	Splicing
Nfix Ex8 Rev mouse	GATGATGGACGTGGAAGGGA	Splicing
Dmd Ex78 Fwd mouse	TGGTTGGCAGTCAAACTTCA	Splicing
Dmd Ex78 Rev mouse	TCATCTGCCATGTGGAAAAG	Splicing
