# Supplementary material for: Differential pathology and susceptibility to MBNL loss across muscles in myotonic dystrophy mouse models
Source: JCI Insight. 2025 Aug 14;10(18):e195836. doi: 10.1172/jci.insight.195836 (PMC12487862; doi:10.1172/jci.insight.195836)
Supplement: Supporting data values [file jciinsight-10-195836-s100.xlsx]

## Sheet: Fig. 1C
Gastrocnemius Lateralis	Gracilis	Rectus Femoris	Semitendinosus (distal)	Semitendinosus (medial)	Vastus Lateralis	Vastus Medialis
12808.6	4916.08	5990.97	4100.39	3676.29	8680.58	5586.32
2551.42	1603.29	2423.89	1869.38	2511.22	2850.48
3821.51	5104.05		4235.66	3795.28	4768.03	3661.08
3583.8	2040.65	2000.7		3712.27	3149	2989.91
3933.76	4650.57		3645.02	3469.97	4044.04	4298.99
2948.41	1809.68	2151.9	5229.01	2446.64		1499.23
4912.5	2864.35	4348.95	3677.32	3290.15	7621.14	4613.42
3325.96	3355.5	3490.82	4806.49	3646.93	4272.95
4153.02	2277.07	2669.75	3422.66	2444.14	4243.74	2909.52
3769.29	3335.06	5219.52	2662.2	2840.31	3130.14	2569.11
3569.79	3162.35		2896.54	2278.1	3991.68	2971.77
4878.9	3401.45	1378.87	2769.47	3159.81	6522.58	4031.57
4286.61	2907.34	9943.97	2829.56	2969.06	7217.85	6966.29
3039.31	3734.34	2190.51	2777.21	2884.7	2510.31	2166.01
4803	4823.13	4927.85	4190.52	3159.39	4184.71	5183.51
4245.82	3191.38	4284.6	3575.19	3289.6		5365.41
3480.25	2523.05		2333.66	2818.73	2679.91
4145.08	3588.34	5130.17	3569.79	2973.13		4315.91
4853.68	4125.75	3641.8	4166.67		4723.98	2578.06
2281.4	4136.36	3209.26	2747.91	2843.01	4364.45	2847.54

## Sheet: Fig. 1D
Gastrocnemius Lateralis	Gracilis	Rectus Femoris	Semitendinosus (distal)	Semitendinosus (medial)	Vastus Lateralis	Vastus Medialis
9144.94	10284.6	9452.82	10925.7	10008.2	10709.3	10112.2
9742.92	11919.5	10386.9	9361.42	12551.8	12826.5
7743.17	13571.7		12670.5	11136.1	10425.7	14285.8
10352.2	9026.98	16393.9		11137.8	9340.54	11902.9
8040.46	13160.2		9758.4	10948.8	9318.46	9130.05
10840.5	10887.6	9800.55	9919.21	10189.9		9043.89
8350.22	10156.8	5497.4	12363.9	12387.4	11173.7	10555.9
10512	8617.48	8278.12	11138.3	9155.45	8530.98
7043.14	8696.3	8142.18	11181.3	10697	10143.7	7327.4
8065.73	10222.4	7997.28	9955.98	10430.7	9042.66	9826.03
11282.7	10436.6		10013.5	9937.86	10844.4	10530.8
7110.61	10968.8	10912.8	9356.03	10153.3	8314.25	9108.9
7941.52	10635.5	10517.7	14123.7	10446.9	12217.2	8419.72
8313.47	12034.4	8219.61	8413.75	8609.39	9396.36	7954.07
7624.53	9855.03	8868.6	8629.31	10674.8	10955.1	9666.09
7936.44	9314.03	7489.22	9334.62	8893.7		7315.97
9369.22	9822.44		9553.34	9743.96	9540.75
9400.23	9612.82	10014.8	9856.99	10927.4		14317.4
8697.34	9227.02	9440.69	10161.4		7173.59	5061.14
9766.59	11454.9	10839	10408.5	12824.1	10786.3	11038.6

## Sheet: Fig. 1E
Gastrocnemius Lateralis	Gracilis	Rectus Femoris	Semitendinosus (distal)	Semitendinosus (medial)	Vastus Lateralis	Vastus Medialis
1329.83	1553.83	1834.41	1801.75	2312.4	1774.55	1779.62
1779.61	2481.12	2489.65	2328.39	1948.75	2322.99
2634.01	2375.13		2596.24	3004.59	2543.93	2652.89
2928.58	3473.18	2763		2673.55	2061.07	1809.78
2638.41	3079.81		4533.47	4665.74	1932.62	1958
1893.79	3610.58	2327.27	2500.68	3957.19		2321.25
2161.73	4412.25	1129.72	2954.56	3579.38	1871.68	2223.12
2639.61	3414.46	3854.98	2500.92	2711.44	1899.8
1565.4	3542.89	2252.73	2446.24	3266.46	1749.4	2615.52
3781.83	3330.18	1741.34	4532.16	4108.31	3823.92	4498.69
2732.23	3533.66		3458.12	3771.39	2767.13	3491.94
1228.29	3058.84	2194.69	2811.51	3047	1680.12	2246.16
1607.15	4038.29	1771.94	2855.91	2627.25	2299.32	1678.78
3762.35	2608.03	2238.47	2635.52	2973.06	2599.27	3039.3
2860.55	5450.46	2705.42	3151.68	5308.96	2522.36	3440.56
2382.69	2940.72	2156.33	3116.16	1974.08		1032.43
1661.45	2985.24		2884.49	2719.45	2883.82
2268.32	4211.15	2080.02	2847.16	3922.31		2558.76
2312.32	2083.56	2816.59	2522.81		3594.23	1526.28
2631.19	2294.25	2689.29	2249.55	3974.43	2371.8	2309.36

## Sheet: Fig. 1F
Gastrocnemius Lateralis	Gracilis	Rectus Femoris	Semitendinosus (distal)	Semitendinosus (medial)	Vastus Lateralis	Vastus Medialis
9.63175	3.16385	3.26589	2.27578	1.58982	4.8917	3.13905
1.43369	0.646198	0.973586	0.802866	1.28863	1.22707
1.45083	2.14896		1.63146	1.26316	1.87428	1.38003
1.22373	0.587545	0.724104		1.38852	1.52784	1.65208
1.49096	1.51002		0.804023	0.743713	2.09252	2.1956
1.55689	0.501216	0.924647	2.09104	0.618278		0.645872
2.27249	0.649181	3.84957	1.24463	0.919195	4.07182	2.0752
1.26002	0.982732	0.905534	1.92189	1.34502	2.24916
2.653	0.642715	1.18512	1.39915	0.748255	2.42583	1.11241
0.996683	1.00147	2.99741	0.587402	0.691357	0.818569	0.57108
1.30655	0.894922		0.837605	0.604048	1.44253	0.851036
3.97211	1.11201	0.628275	0.985047	1.03702	3.88221	1.79487
2.66721	0.719944	5.6119	0.990773	1.1301	3.13912	4.14961
0.807821	1.43187	0.978571	1.05376	0.970279	0.965775	0.712665
1.67905	0.884904	1.82147	1.32961	0.595105	1.65905	1.50659
1.78194	1.08524	1.98699	1.14731	1.6664		5.19688
2.09471	0.845177		0.809039	1.03651	0.929291
1.82738	0.852105	2.46641	1.25381	0.758004		1.68672
2.09905	1.98014	1.29298	1.6516		1.31432	1.68911
0.86706	1.80292	1.19335	1.22154	0.715325	1.84015	1.23304

## Sheet: Fig. 1G
Gastrocnemius Lateralis	Gracilis	Rectus Femoris	Semitendinosus (distal)	Semitendinosus (medial)	Vastus Lateralis	Vastus Medialis
6.87678	6.61886	5.15307	6.06395	4.32804	6.03492	5.68221
5.47474	4.80409	4.17203	4.02056	6.44094	5.52156
2.93969	5.71407		4.88034	3.70635	4.09826	5.38499
3.53489	2.59905	5.93337		4.16593	4.53188	6.57701
3.04746	4.27305		2.15252	2.34664	4.82167	4.66294
5.72424	3.01547	4.21119	3.96661	2.57504		3.89613
3.86275	2.30195	4.86614	4.18467	3.46077	5.96985	4.74823
3.98241	2.52382	2.14738	4.45367	3.3766	4.49047
4.49925	2.45458	3.61436	4.57081	3.27481	5.79841	2.80151
2.13276	3.06963	4.59259	2.19674	2.53892	2.36476	2.1842
4.12948	2.95349		2.89564	2.63506	3.919	3.01575
5.78904	3.58595	4.97237	3.32777	3.33223	4.9486	4.05533
4.94136	2.63366	5.9357	4.94544	3.97636	5.3134	5.01537
2.20965	4.61439	3.67197	3.19245	2.8958	3.615	2.61707
2.66541	1.80811	3.27808	2.738	2.01072	4.34318	2.80946
3.33088	3.16726	3.47314	2.99556	4.50525		7.08618
5.63919	3.29034		3.31197	3.58307	3.30837
4.14414	2.28271	4.81475	3.46204	2.78595		5.59544
3.7613	4.42849	3.35182	4.0278		1.99586	3.31599
3.71185	4.99285	4.03045	4.62694	3.22665	4.54775	4.77992

## Sheet: Fig. S1A
Gastrocnemius Lateralis	Gracilis	Rectus Femoris	Semitendinosus (distal)	Semitendinosus (medial)	Vastus Lateralis	Vastus Medialis
364.067	531.024	494.419	452.173	516.219	471.727	613.531
431.784	645.212	501.238	471.08	545.154	441.162
480.747	384.31		396.968	604.889	650.93	458.316
543.114	574.777	807.508		555.106	349.447	497.772
531.515	577.258		870.92	793.649	413.908	469.233
466.34	666.267	463.689	622.605	967.923		410.498
330.959	862.547	359.177	442.378	890.645	426.805	502.66
698.039	861.302	965.646	748.634	799.302	484.983
473.35	644.604	625.76	649.583	583.392	532.784	869.233
642.863	518.519	507.164	762.442	608.801	687.16	759.576
565.425	810.918		832.159	763.128	629.219	678.77
273.921	714.773	872.158	772.615	874.869	606.31	753.351
285.784	651.908	533.353	522.406	469.293	524.558	475.148
648.933	539.68	423.218	482.599	444.917	553.608	553.499
630.314	736.658	535.507	527.593	635.453	556.523	804.29
449.825	667.221	585.368	753.48	541.966		343.577
358.803	636.859		597.366	796.848	767.008
609.074	867.251	409.82	592.948	613.902		537.375
947.312	643.136	1157.71	952.55		1016.37	601.21
567.602	707.321	647.81	560.987	1002.95	692.199	747.612

## Sheet: Fig. S1B
Gastrocnemius Lateralis	Gracilis	Rectus Femoris	Semitendinosus (distal)	Semitendinosus (medial)	Vastus Lateralis	Vastus Medialis
2118.55	2412.77	2307.4	2248.96	1898.41	2118.25	2166.47
737.084	830.836	1453.18	1092.37	980.345	1135.71
1034.06	1445.59		1337.44	1575.39	2318.99	2033.2
1689.89	1794.4	1519.75		2203.3	1296.1	2163.74
1374.69	1491.42		1594.79	2036.65	1290.07	1283.47
1116.71	1762.34	1451.55	1903.94	2660.86		1366.84
767.841	1391.92	771.154	1073.99	1312.91	964.159	895.186
1433.12	2044.32	2410.31	1655.56	2340.81	2107.07
1483.88	1881.1	1688.1	1783.4	1643.74	1303.06	1672.02
1179.99	1427.21	1004.74	1568.79	1521.98	1613.48	1406.43
1200.17	1938.37		2021.98	2317.11	2008.51	2003.72
890.28	2149.14	1592.37	1914.71	1851.22	1956.81	1709.18
1322.78	1895.67	1247.36	1343.94	1256.99	1248.04	1964.85
1588.81	2772.57	1384.21	1985.95	1904.22	1646.37	1603.11
1643.15	2785.2	1429.95	1931.93	2294.29	1167.09	1702.16
1077.89	2332.89	1845.68	2142.08	2710.03		1794.5
1257.4	2337.37		2043.03	2101.42	1865.02
1723.58	1933	2008.52	2138.45	2089.6		2088.63
1751.54	1052.75	1803.22	1606.02		1606.07	1016.59
1570.67	1465.64	1753.13	2003.88	1997.25	2038.93	1708.05

## Sheet: Fig. S1C
Gastrocnemius Lateralis	Gracilis	Rectus Femoris	Semitendinosus (distal)	Semitendinosus (medial)	Vastus Lateralis	Vastus Medialis
749.223	1882.9	1704.45	1988.44	2101.5	1427.46	2021.85
997.666	1260.11	2471.86	1565.57	1594.59	2134.98
2025.4	1490.28		1903.81	2597.85	2457.38	2108.36
2216.47	2013.38	2002.24		2761.96	2352.49	2548.82
2229.52	1954.27		2847.62	2209.21	1791.17	1597.64
1452.74	2463.85	2784.83	2336.38	3138.24		2312.82
1794.72	2224.84	1251.59	2139.08	2329.99	2475.63	1958.77
1955.95	2421.37	2396.91	2375.4	2360.56	2196.5
1510.47	1954.27	1577.85	2009.97	1797.48	1441.83	2017.34
2434.98	2393.53	1886.76	3005.4	2667.33	2674.25	2754.99
1995.08	1810.24		2759.72	2758.07	3346.69	2523.54
1537.8	2768.12	2257.59	2998.69	2666.61	2109.52	1938.97
1533.68	2108.23	1693.43	2306.86	2257.71	1974.95	1605.16
1881.48	2243.62	2093.89	2090.54	1923.7	2431.32	1987.11
3177.45	2612.73	2782.56	2627.74	3097.53	1906.21	2768.94
1486.52	2781.96	1680.97	2378.69	1941.56		2149.32
2284.61	2931.01		2875.32	2399.74	2854.02
1992.89	2807.34	2849.45	2642.76	2594.47		2792.74
1923.33	1667.19	2437.97	2546.45		2634.84	964.447
2878.5	1998.97	2702.47	2262.2	2754.57	2813.58	2798.37

## Sheet: Fig. S1D
Gastrocnemius Lateralis	Gracilis	Rectus Femoris	Semitendinosus (distal)	Semitendinosus (medial)	Vastus Lateralis	Vastus Medialis
555.903	1234.27	1062.7	1322.31	1531.47	868.887	1422.55
424.94	810.329	955.756	743.209	499.343	824.436
1100.73	653.514		678.162	1413.09	1545.36	1017.58
1373.98	1218.3	1090.48		1408.11	862.894	1222.35
1499.21	1266.06		1912.02	2104.12	862.25	870.994
764.883	1724.81	1147.86	1638.79	1382.85		982.228
950.832	1854.77	801.264	729.822	1885	913.474	868.94
830.942	1635.37	1960.55	920.921	1883.46	1866.28
1735.21	1985.89	1436.56	877.918	1181.03	1015.38	1801.9
1701.25	1427.46	1295.56	1896.93	1788.92	2149.12	1999.77
1233.84	2059.14		1955.68	1814.35	1852.96	1912.52
1219.08	1984.06	1684.28	2228.9	1777.23	1715.47	1894
1252.31	1672.72	911.736	934.597	1726.3	989.426	1452.17
1658.64	1698.6	1457.5	1735.5	1716.03	2074.86	1370.27
1418.22	1998.11	1436.1	1952.51	2034.52	1017.03	2328.32
827.846	2007.39	1538.02	1731.73	1427.48		1257.35
996.982	2051.79		1492.59	1851.44	2071.09
1751.27	1913.34	1862.43	1793.47	1518.34		1002.52
1779	841.926	1985.1	1348.69		1685.4	1170
1240.46	1073.31	1574.52	2065.76	1950.09	1820.78	1542.17

## Sheet: Fig. S1E
Gastrocnemius Lateralis	Gracilis	Rectus Femoris	Semitendinosus (distal)	Semitendinosus (medial)	Vastus Lateralis	Vastus Medialis
3788.53	3345.89	3075.3	4037.23	3208.98	3273.16	2815.95
4462.61	4424.81	3647.44	3905.07	4042.71	4289.09
2741.47	3728.06		3298.18	2555.01	3151.77	3916.89
2995.8	3180.57	4742.99		3000.44	2736.65	3295.78
2632.76	3151.96		2438.02	2041.71	2959.44	2943.45
3259.07	3622.78	2414.29	2638.65	3100.75		2775.41
4262.71	2621.53	3351.32	3612.38	2743.16	3771.78	2997.61
3042.52	3458.33	2845.72	3223.99	3352.84	4242.63
2995.03	3355.82	3567.42	3081.79	2793.02	2954.95	2346.08
3248.76	2811.3	3041.4	3267.99	2526.29	3034.91	3568.34
3597.35	3125.06		2749.17	3559.31	4582.84	3417.27
4193.95	3756.75	3450.71	3296.99	3015.91	3083.04	2444.47
2987	2931.35	4320.52	3108.36	3122.42	5011.79	3542.64
3138.88	3952.11	3858.85	3333.57	2808.85	4116.42	3494.21
4003.52	3089.51	3329.09	3256.26	3451.74	3273.71	3370.3
3581.7	3275.7	3225.3	3778.44	2837.13		2980.69
2987.42	2969.92		2847.31	2520.39	2907.31
2725.11	3130.25	4089.03	4183.37	3357.66		4345.66
2768.16	2908.55	3894.18	3612.61		3050.08	3869.04
3258.85	3472.11	3757.98	3338.68	3708.88	3590.72	4799.87

[truncated: 71 more sheets: Fig. 2B, Fig. 2C, Fig. 2E, Fig. 2F, Fig. 2G, Fig. S2B, Fig. S2C, Fig. S2D, Fig. 3A, Fig. 3B, Fig. 3C, Fig. 3D, Fig. 3E, Fig. 3F, Fig. 3G, Fig. 3H, Fig. 3I, Fig. 3J, Fig. 3K, Fig. S3A …]
